# Supplementary material for: Collagen imaging reveals synergistic effects of sutures and host-donor misalignment on topographical irregularities in penetrating keratoplasty
Source: PLoS One. 2024 Aug 8;19(8):e0308204. doi: 10.1371/journal.pone.0308204 (PMC11309498; doi:10.1371/journal.pone.0308204)
Supplement: S1 File — (ZIP) [file pone.0308204.s001.zip]

Archive with 210 entries (188 files):
- S1 file. Birefringence Images/
- S1 file. Birefringence Images/A-PK/
- S1 file. Birefringence Images/A-PK/0 degee/
- S1 file. Birefringence Images/A-PK/0 degee/2349OD/
- S1 file. Birefringence Images/A-PK/0 degee/2349OD/IW1.jpg
- S1 file. Birefringence Images/A-PK/0 degee/2349OD/IW10.jpg
- S1 file. Birefringence Images/A-PK/0 degee/2349OD/IW2.jpg
- S1 file. Birefringence Images/A-PK/0 degee/2349OD/IW3.jpg
- S1 file. Birefringence Images/A-PK/0 degee/2349OD/IW4.jpg
- S1 file. Birefringence Images/A-PK/0 degee/2349OD/IW5.jpg
- S1 file. Birefringence Images/A-PK/0 degee/2349OD/IW6.jpg
- S1 file. Birefringence Images/A-PK/0 degee/2349OD/IW7.jpg
- S1 file. Birefringence Images/A-PK/0 degee/2349OD/IW8.jpg
- S1 file. Birefringence Images/A-PK/0 degee/2349OD/IW9.jpg
- S1 file. Birefringence Images/A-PK/0 degee/2349OD/PDV.tif
- S1 file. Birefringence Images/A-PK/0 degee/2349OD/suuemask.tif
- S1 file. Birefringence Images/A-PK/0 degee/2349OD/suuepoins.tif
- S1 file. Birefringence Images/A-PK/0 degee/2349OD/unwappedISO.tif
- S1 file. Birefringence Images/A-PK/0 degee/2349OD/unwappedISOCH.tif
- S1 file. Birefringence Images/A-PK/0 degee/2349OD/unwappedISOCHcolofilled.tif
- S1 file. Birefringence Images/A-PK/0 degee/2349OD/unwappedISOCHcolofilledmasked.tif
- S1 file. Birefringence Images/A-PK/0 degee/2349OD/unwappedISOcolo.tif
- S1 file. Birefringence Images/A-PK/0 degee/2349OD/wappedISOCH.tif
- S1 file. Birefringence Images/A-PK/0 degee/2349OD/wappedISOCHwappedISO.tif
- S1 file. Birefringence Images/A-PK/30 degee/
- S1 file. Birefringence Images/A-PK/30 degee/ISOCHconours.tif
- S1 file. Birefringence Images/A-PK/30 degee/ISOCHconours2.tif
- S1 file. Birefringence Images/A-PK/30 degee/isoopic poins.tif
- S1 file. Birefringence Images/A-PK/30 degee/isozoomed.tif
- S1 file. Birefringence Images/A-PK/30 degee/IW1.jpg
- S1 file. Birefringence Images/A-PK/30 degee/IW10.jpg
- S1 file. Birefringence Images/A-PK/30 degee/IW2.jpg
- S1 file. Birefringence Images/A-PK/30 degee/IW3.jpg
- S1 file. Birefringence Images/A-PK/30 degee/IW4.jpg
- S1 file. Birefringence Images/A-PK/30 degee/IW5.jpg
- S1 file. Birefringence Images/A-PK/30 degee/IW6.jpg
- S1 file. Birefringence Images/A-PK/30 degee/IW7.jpg
- S1 file. Birefringence Images/A-PK/30 degee/IW8.jpg
- S1 file. Birefringence Images/A-PK/30 degee/IW9.jpg
- S1 file. Birefringence Images/A-PK/30 degee/Suures.jpg
- S1 file. Birefringence Images/A-PK/30 degee/unwppedISOcolor.tif
- S1 file. Birefringence Images/A-PK/30 degee/unwppedISOgay.tif
- S1 file. Birefringence Images/A-PK/30 degee/unwrappedISOCHcolor.tif
- S1 file. Birefringence Images/A-PK/30 degee/unwrappedISOCHcolorunfilered.tif
- S1 file. Birefringence Images/A-PK/30 degee/unwrappedISOCHgray.tif
- S1 file. Birefringence Images/A-PK/30 degee/wppedISO.tif
- S1 file. Birefringence Images/A-PK/45 degee/
- S1 file. Birefringence Images/A-PK/45 degee/2751OD/
- S1 file. Birefringence Images/A-PK/45 degee/2751OD/IW1.jpg
- S1 file. Birefringence Images/A-PK/45 degee/2751OD/IW10.jpg
- S1 file. Birefringence Images/A-PK/45 degee/2751OD/IW2.jpg
- S1 file. Birefringence Images/A-PK/45 degee/2751OD/IW3.jpg
- S1 file. Birefringence Images/A-PK/45 degee/2751OD/IW4.jpg
- S1 file. Birefringence Images/A-PK/45 degee/2751OD/IW5.jpg
- S1 file. Birefringence Images/A-PK/45 degee/2751OD/IW6.jpg
- S1 file. Birefringence Images/A-PK/45 degee/2751OD/IW7.jpg
- S1 file. Birefringence Images/A-PK/45 degee/2751OD/IW8.jpg
- S1 file. Birefringence Images/A-PK/45 degee/2751OD/IW9.jpg
- S1 file. Birefringence Images/A-PK/45 degee/2751OD/suuepoins.tif
- S1 file. Birefringence Images/A-PK/45 degee/2751OD/suures.jpg
- S1 file. Birefringence Images/A-PK/45 degee/2751OD/unwappedISO.tif
- S1 file. Birefringence Images/A-PK/45 degee/2751OD/unwappedISOCH.tif
- S1 file. Birefringence Images/A-PK/45 degee/2751OD/unwappedISOCHfilled.tif
- S1 file. Birefringence Images/A-PK/45 degee/2751OD/unwappedISOgy.tif
- S1 file. Birefringence Images/A-PK/45 degee/2751OD/wappedISOCHwappedISO.tif
- S1 file. Birefringence Images/A-PK/45 degee/2751OD/wppedISO.tif
- S1 file. Birefringence Images/A-PK/45 degee/2751OD/wppedISOgay.tif
- S1 file. Birefringence Images/A-PK/60 degee/
- S1 file. Birefringence Images/A-PK/60 degee/2693OS/
- S1 file. Birefringence Images/A-PK/60 degee/2693OS/IW1.jpg
- S1 file. Birefringence Images/A-PK/60 degee/2693OS/IW10.jpg
- S1 file. Birefringence Images/A-PK/60 degee/2693OS/IW2.jpg
- S1 file. Birefringence Images/A-PK/60 degee/2693OS/IW3.jpg
- S1 file. Birefringence Images/A-PK/60 degee/2693OS/IW4.jpg
- S1 file. Birefringence Images/A-PK/60 degee/2693OS/IW5.jpg
- S1 file. Birefringence Images/A-PK/60 degee/2693OS/IW6.jpg
- S1 file. Birefringence Images/A-PK/60 degee/2693OS/IW7.jpg
- S1 file. Birefringence Images/A-PK/60 degee/2693OS/IW8.jpg
- S1 file. Birefringence Images/A-PK/60 degee/2693OS/IW9.jpg
- S1 file. Birefringence Images/A-PK/60 degee/2693OS/sutures.jpg
- S1 file. Birefringence Images/A-PK/60 degee/2693OS/unwrappedISOCHgray.tif
- S1 file. Birefringence Images/A-PK/60 degee/2693OS/unwrappedISOcolor.tif
- S1 file. Birefringence Images/A-PK/60 degee/2693OS/unwrappedISOconour.tif
- S1 file. Birefringence Images/A-PK/60 degee/2693OS/unwrappedISOcons.tif
- S1 file. Birefringence Images/A-PK/60 degee/2693OS/wrappedISOgray.tif
- S1 file. Birefringence Images/A-PK/90 degee/
- S1 file. Birefringence Images/A-PK/90 degee/2845OD/
- S1 file. Birefringence Images/A-PK/90 degee/2845OD/isoopicpoins.tif
- S1 file. Birefringence Images/A-PK/90 degee/2845OD/IW1.jpg
- S1 file. Birefringence Images/A-PK/90 degee/2845OD/IW10.jpg
- S1 file. Birefringence Images/A-PK/90 degee/2845OD/IW2.jpg
- S1 file. Birefringence Images/A-PK/90 degee/2845OD/IW3.jpg
- S1 file. Birefringence Images/A-PK/90 degee/2845OD/IW4.jpg
- S1 file. Birefringence Images/A-PK/90 degee/2845OD/IW5.jpg
- S1 file. Birefringence Images/A-PK/90 degee/2845OD/IW6.jpg
- S1 file. Birefringence Images/A-PK/90 degee/2845OD/IW7.jpg
- S1 file. Birefringence Images/A-PK/90 degee/2845OD/IW8.jpg
- S1 file. Birefringence Images/A-PK/90 degee/2845OD/IW9.jpg
- S1 file. Birefringence Images/A-PK/90 degee/2845OD/suues.jpg
- S1 file. Birefringence Images/A-PK/90 degee/2845OD/unwappedISOCHcolo.tif
- S1 file. Birefringence Images/A-PK/90 degee/2845OD/unwappedISOCHconou.tif
- S1 file. Birefringence Images/A-PK/90 degee/2845OD/unwappedISOCHfilled.tif
- S1 file. Birefringence Images/A-PK/90 degee/2845OD/unwappedISOCHgay.tif
- S1 file. Birefringence Images/A-PK/90 degee/2845OD/wappedISOgay.tif
- S1 file. Birefringence Images/B-PK/
- S1 file. Birefringence Images/B-PK/0 degee/
- S1 file. Birefringence Images/B-PK/0 degee/2349OD/
- S1 file. Birefringence Images/B-PK/0 degee/2349OD/ISOOPIC.tif
- S1 file. Birefringence Images/B-PK/0 degee/2349OD/IW1.jpg
- S1 file. Birefringence Images/B-PK/0 degee/2349OD/IW10.jpg
- S1 file. Birefringence Images/B-PK/0 degee/2349OD/IW2.jpg
- S1 file. Birefringence Images/B-PK/0 degee/2349OD/IW3.jpg
- S1 file. Birefringence Images/B-PK/0 degee/2349OD/IW4.jpg
- S1 file. Birefringence Images/B-PK/0 degee/2349OD/IW5.jpg
- S1 file. Birefringence Images/B-PK/0 degee/2349OD/IW6.jpg
- S1 file. Birefringence Images/B-PK/0 degee/2349OD/IW7.jpg
- S1 file. Birefringence Images/B-PK/0 degee/2349OD/IW8.jpg
- S1 file. Birefringence Images/B-PK/0 degee/2349OD/IW9.jpg
- S1 file. Birefringence Images/B-PK/0 degee/2349OD/PDV.tif
- S1 file. Birefringence Images/B-PK/0 degee/2349OD/unwappedISOCHcolo.tif
- S1 file. Birefringence Images/B-PK/0 degee/2349OD/unwappedISOCHconou.tif
- S1 file. Birefringence Images/B-PK/0 degee/2349OD/unwappedISOCHfill.tif
- S1 file. Birefringence Images/B-PK/0 degee/2349OD/unwppedISO.tif
- S1 file. Birefringence Images/B-PK/0 degee/2349OD/wappedISO.tif
- S1 file. Birefringence Images/B-PK/0 degee/2349OD/wappedISOCHunwappedISO.tif
- S1 file. Birefringence Images/B-PK/0 degee/2349OD/wappedISOwappedISOCH.tif
- S1 file. Birefringence Images/B-PK/30 degee/
- S1 file. Birefringence Images/B-PK/30 degee/2391OD/
- S1 file. Birefringence Images/B-PK/30 degee/2391OD/ISOOPIC.tif
- S1 file. Birefringence Images/B-PK/30 degee/2391OD/IW1.jpg
- S1 file. Birefringence Images/B-PK/30 degee/2391OD/IW10.jpg
- S1 file. Birefringence Images/B-PK/30 degee/2391OD/IW2.jpg
- S1 file. Birefringence Images/B-PK/30 degee/2391OD/IW3.jpg
- S1 file. Birefringence Images/B-PK/30 degee/2391OD/IW4.jpg
- S1 file. Birefringence Images/B-PK/30 degee/2391OD/IW5.jpg
- S1 file. Birefringence Images/B-PK/30 degee/2391OD/IW6.jpg
- S1 file. Birefringence Images/B-PK/30 degee/2391OD/IW7.jpg
- S1 file. Birefringence Images/B-PK/30 degee/2391OD/IW8.jpg
- S1 file. Birefringence Images/B-PK/30 degee/2391OD/IW9.jpg
- S1 file. Birefringence Images/B-PK/30 degee/2391OD/PDV.tif
- S1 file. Birefringence Images/B-PK/30 degee/2391OD/unwppedISO.tif
- S1 file. Birefringence Images/B-PK/30 degee/2391OD/unwppedISOCHcolo.tif
- S1 file. Birefringence Images/B-PK/30 degee/2391OD/unwppedISOCHconou.tif
- S1 file. Birefringence Images/B-PK/30 degee/2391OD/unwppedISOCHfill.tif
- S1 file. Birefringence Images/B-PK/30 degee/2391OD/wappedISO.tif
- S1 file. Birefringence Images/B-PK/30 degee/2391OD/wppedISOCHunwppedISO.tif
- S1 file. Birefringence Images/B-PK/30 degee/2391OD/wppedISOwppedISOCH.tif
- S1 file. Birefringence Images/B-PK/45 degee/
- S1 file. Birefringence Images/B-PK/45 degee/2751OD/
- S1 file. Birefringence Images/B-PK/45 degee/2751OD/isoopicpoins.tif
- S1 file. Birefringence Images/B-PK/45 degee/2751OD/IW1.jpg
- S1 file. Birefringence Images/B-PK/45 degee/2751OD/IW10.jpg
- S1 file. Birefringence Images/B-PK/45 degee/2751OD/IW2.jpg
- S1 file. Birefringence Images/B-PK/45 degee/2751OD/IW3.jpg
- S1 file. Birefringence Images/B-PK/45 degee/2751OD/IW4.jpg
- S1 file. Birefringence Images/B-PK/45 degee/2751OD/IW5.jpg
- S1 file. Birefringence Images/B-PK/45 degee/2751OD/IW6.jpg
- S1 file. Birefringence Images/B-PK/45 degee/2751OD/IW7.jpg
- S1 file. Birefringence Images/B-PK/45 degee/2751OD/IW8.jpg
- S1 file. Birefringence Images/B-PK/45 degee/2751OD/IW9.jpg
- S1 file. Birefringence Images/B-PK/45 degee/2751OD/unwppedISOCH.tif
- S1 file. Birefringence Images/B-PK/45 degee/2751OD/unwppedISOCHcolo.tif
- S1 file. Birefringence Images/B-PK/45 degee/2751OD/unwppedISOCHcoloconou.tif
- S1 file. Birefringence Images/B-PK/45 degee/2751OD/unwppedISOCHcolofilled.tif
- S1 file. Birefringence Images/B-PK/45 degee/2751OD/unwppedISOCHgay.tif
- S1 file. Birefringence Images/B-PK/45 degee/2751OD/wappedISOCH.tif
- S1 file. Birefringence Images/B-PK/45 degee/2751OD/wappedISOCHcolo.tif
- S1 file. Birefringence Images/B-PK/45 degee/2751OD/wppedISOCHwppedISO.tif
- S1 file. Birefringence Images/B-PK/60 degree/
- S1 file. Birefringence Images/B-PK/60 degree/2693OS/
- S1 file. Birefringence Images/B-PK/60 degree/2693OS/contous.tif
- S1 file. Birefringence Images/B-PK/60 degree/2693OS/contousfilled.tif
- S1 file. Birefringence Images/B-PK/60 degree/2693OS/isoropic.tif
- S1 file. Birefringence Images/B-PK/60 degree/2693OS/IW1.jpg
- S1 file. Birefringence Images/B-PK/60 degree/2693OS/IW10.jpg
- S1 file. Birefringence Images/B-PK/60 degree/2693OS/IW2.jpg
- S1 file. Birefringence Images/B-PK/60 degree/2693OS/IW3.jpg
- S1 file. Birefringence Images/B-PK/60 degree/2693OS/IW4.jpg
- S1 file. Birefringence Images/B-PK/60 degree/2693OS/IW5.jpg
- S1 file. Birefringence Images/B-PK/60 degree/2693OS/IW6.jpg
- S1 file. Birefringence Images/B-PK/60 degree/2693OS/IW7.jpg
- S1 file. Birefringence Images/B-PK/60 degree/2693OS/IW8.jpg
- S1 file. Birefringence Images/B-PK/60 degree/2693OS/IW9.jpg
- S1 file. Birefringence Images/B-PK/60 degree/2693OS/unwappedISO.tif
- S1 file. Birefringence Images/B-PK/60 degree/2693OS/unwappedISOCHcolo.tif
- S1 file. Birefringence Images/B-PK/60 degree/2693OS/wrappedISOcolo.tif
- S1 file. Birefringence Images/B-PK/60 degree/2693OS/wrappedISOcolor.tif
- S1 file. Birefringence Images/B-PK/60 degree/2693OS/wrappedISOgray.tif
- S1 file. Birefringence Images/B-PK/90 degee/
- S1 file. Birefringence Images/B-PK/90 degee/2845OD/
- S1 file. Birefringence Images/B-PK/90 degee/2845OD/isoriopic.tif
- S1 file. Birefringence Images/B-PK/90 degee/2845OD/IW1.jpg
- S1 file. Birefringence Images/B-PK/90 degee/2845OD/IW10.jpg
- S1 file. Birefringence Images/B-PK/90 degee/2845OD/IW2.jpg
- S1 file. Birefringence Images/B-PK/90 degee/2845OD/IW3.jpg
- S1 file. Birefringence Images/B-PK/90 degee/2845OD/IW4.jpg
- S1 file. Birefringence Images/B-PK/90 degee/2845OD/IW5.jpg
- S1 file. Birefringence Images/B-PK/90 degee/2845OD/IW6.jpg
- S1 file. Birefringence Images/B-PK/90 degee/2845OD/IW7.jpg
- S1 file. Birefringence Images/B-PK/90 degee/2845OD/IW8.jpg
- S1 file. Birefringence Images/B-PK/90 degee/2845OD/IW9.jpg
- S1 file. Birefringence Images/B-PK/90 degee/2845OD/unwrappedISOCHcolor.tif
- S1 file. Birefringence Images/B-PK/90 degee/2845OD/unwrappedISOCHcolorconour.tif
- S1 file. Birefringence Images/B-PK/90 degee/2845OD/unwrappedISOCHcolorconour2.tif
- S1 file. Birefringence Images/B-PK/90 degee/2845OD/unwrappedISOCHcolorfilled.tif
- S1 file. Birefringence Images/B-PK/90 degee/2845OD/unwrappedISOCHgay.tif
- S1 file. Birefringence Images/B-PK/90 degee/2845OD/unwrappedISOcolor.tif
- S1 file. Birefringence Images/B-PK/90 degee/2845OD/unwrappedISOgray.tif
- S1 file. Birefringence Images/B-PK/90 degee/2845OD/wappedISOcolor.tif
- S1 file. Birefringence Images/B-PK/90 degee/2845OD/wappedISOgray.tif
