# Supplementary material for: Collagen imaging reveals synergistic effects of sutures and host-donor misalignment on topographical irregularities in penetrating keratoplasty
Source: PLoS One. 2024 Aug 8;19(8):e0308204. doi: 10.1371/journal.pone.0308204 (PMC11309498; doi:10.1371/journal.pone.0308204)
Supplement: S2 File — (XLSX) [file pone.0308204.s002.xlsx]

## Sheet: Birefringence @ suture bite
Cornea ID, C#/ Misalignment	B-PK/A-PK	Maximum Retardation around Suture Bite (1-16)
		Suture 1	Suture 2	Suture 3	Suture 4	Suture 5	Suture 6	Suture 7	Suture 8	Suture 9	Suture 10	Suture 11	Suture 12	Suture 13	Suture 14	Suture 15	Suture 16	Average	STD	% Increase
C1/0˚	BPK	0.287	0.332	0.279	0.252	0.378	0.396	0.503	0.624	0.635	0.463	0.256	0.359	0.363	0.492	0.447	0.387	0.403313	0.118003	0.573377
	APK	0.75	0.75	0.5	1	0.5	0.475	0.406	0.624	0.615	0.889	0.75	0.5	0.5	0.611	0.533	0.75	0.634563	0.165948
C2/30˚	BPK	0.335	0.455	0.636	0.663	0.543	0.464	0.516	0.332	0.205	0.357	0.396	0.476	0.463	0.369	0.235	0.271	0.41975	0.132404	0.897633
	APK	1.25	1	0.575	0.749	0.5235	0.49	0.442	1.235	0.336	0.5	0.5	0.546	1.322	1.25	1.026	1	0.796531	0.3475
C3/45˚	BPK	0.288	0.163	0.165	0.009	0.106	0.156	0.199	0.271	0.41	0.374	0.359	0.306	0.515	0.563	0.564	0.473	0.307563	0.168608	0.826864
	APK	0.574	0.547	0.254	0.32	0.378	0.56	0.75	1	0.622	0.503	0.608	0.567	0.51	1.04	0.42	0.337	0.561875	0.220007
C4/60˚	BPK	0.335	0.221	0.257	0.156	0.249	0.337	0.425	0.399	0.36	0.328	0.269	0.371	0.489	0.684	0.634	0.608	0.382625	0.152796	0.393074
	APK	0.188	0.233	0.439	0.365	0.349	0.443	0.602	1	0.483	0.5	0.705	1.3934	0.405	0.36	0.75	0.313	0.533025	0.308345
C5/90˚	BPK	0.599	0.478	0.354	0.237	0.117	0.168	0.151	0.223	0.436	0.478	0.484	0.516	0.386	0.517	0.861	0.512	0.407312	0.194525	0.41737
	APK	0.307	0.75	0.447	0.429	0.584	0.687	0.673	0.5	0.784	0.472	0.586	0.749	0.528	0.546	0.555	0.64	0.577312	0.131727

## Sheet: Sheet2
With Sutures (A-PK)										Without Sutures (B-PK)
0˚	30˚	45˚	60˚	90˚						0˚ WS	30˚ WS	45˚ WS	60˚ WS	90˚ WS
0.75	1.25	0.574	0.188	0.307						0.287	0.335	0.288	0.335	0.599
0.75	1	0.547	0.233	0.75						0.332	0.455	0.163	0.221	0.478
0.5	0.575	0.254	0.439	0.447						0.279	0.636	0.165	0.257	0.354
1	0.749	0.32	0.365	0.429						0.252	0.663	0.009	0.156	0.237
0.5	0.5235	0.378	0.349	0.584						0.378	0.543	0.106	0.249	0.117
0.475	0.49	0.56	0.443	0.687						0.396	0.464	0.156	0.337	0.168
0.406	0.442	0.75	0.602	0.673						0.503	0.516	0.199	0.425	0.151
0.624	1.235	1	1	0.5						0.624	0.332	0.271	0.399	0.223
0.615	0.336	0.622	0.483	0.784						0.635	0.205	0.41	0.36	0.436
0.889	0.5	0.503	0.5	0.472						0.463	0.357	0.374	0.328	0.478
0.75	0.5	0.608	0.705	0.586						0.256	0.396	0.359	0.269	0.484
0.5	0.546	0.567	1.3934	0.749						0.359	0.476	0.306	0.371	0.516
0.5	1.322	0.51	0.405	0.528						0.363	0.463	0.515	0.489	0.386
0.611	1.25	1.04	0.36	0.546						0.492	0.369	0.563	0.684	0.517
0.533	1.026	0.42	0.75	0.555						0.447	0.235	0.564	0.634	0.861
0.75	1	0.337	0.313	0.64						0.387	0.271	0.473	0.608	0.512

## Sheet: Sheet4
	Misalignment	Distance Bt. Isotropic Points (mm) No suture	Distance Bt. Isotropic Points (mm) With sutures	Change
	0 Degree	5.626	5.039	-0.587	-0.104337
	30 Degree	4.735	4.758	0.023	0.00485744
	45 Degree	5.32	3.511	-1.809	-0.340038
	60 Degree	4.977	3.452	-1.525	-0.306409
	90 Degree	4.176	3.243	-0.933	-0.22342
	Average	4.9668	4.0006
	Std	0.390209	0.82646

## Sheet: Isotropic Points
	0 Degree		30 Degree		45 Degree		60 Degree
	B-PK	A-PK	B-PK	A-PK	B-PK	A-PK	B-PK	A-PK
Distance Bt. Isotropic Points (mm)	5.626	5.039	4.735	4.758	5.32	3.511	4.977	3.452
